# Supplementary material for: Assessing the impact of two conventional wastewater treatment plants on small streams with effect-based methods
Source: PeerJ. 2024 Apr 30;12:e17326. doi: 10.7717/peerj.17326 (PMC11636737; doi:10.7717/peerj.17326)
Supplement: Supplemental Information 1 — The biological measurements for Fig. 2 to 8. Each spreadsheet presents the results of the effects-based methods applied in this study. In each spreadsheet the units of measurement used are described. [file peerj-12-17326-s001.xlsx]

## Sheet: Figure 2
Microtox assay (baseline toxicity as EC50 values for relative enrichment factor [REF])
Mörfelden Walldorf WWTP
Spring				Fall
US	MT	BT	DS	BT-L	US	MT	BT	DS
143.7	3.703	76.9	66.9	143.9	135.4	3.007	44.74	137.4
419.2	5.006	66.14	83.04	106.5	202.9	2.713	79.5	140.4
485.3	2.602	58.09	88.7	94.6	111.7	2.724	48.24	226.2
141.45	5.28	34.195	59.85	183	114.6	2.599	63.45	201.9
139.9	7.738	37.84	42.15	212.5	343.1	2.842	179.8	245.4
173.2	7.084	29.12	61.62	146.5	275.8	2.699	55.36	175.6
Bickenbach WWTP
Spring				Fall
US	MT	BT	DS	US	MT	BT	DS
300	6.685	62	140	300	4.052	243.4	227.2
300	12.91	44.71	238	300	4.427	154.6	88.02
300	2.522	79.37	95.49	300	4.35	234.7	332
300	3.842	97.2	151.6	300	3.592	97.04	182.9
300	10.02	43.01	144	300	2.977	136.2	153.8
300	3.288	82.36	107.3	300	3.227	87.39	160.3
The values 300 at the US Bickenbach represent the non-toxic level that means no inhibition of luminesence was detected.
This explains why the values for the six replicates are identical in both seasons at this site.

## Sheet: Figure 3
Estrogenic activity in the Yeast Estrogen Screen (YES) as ng E-EQ/L
Mörfelden Walldor WWTP
								Spring																								Fall
NK								US						MT						BT						DS						BT-L						US						MT
0.0476536	5.35726e-05	-0.0919464	-0.00414643	-0.0895464	-0.119646	-0.119646	-0.119646	0.755054	0.665792	0.648171	0.413353	0.311592	0.389471	6.9752	4.06266	6.94588	7.0052	3.17573	17.5279	0.548754	0.463092	0.676971	0.763454	0.730592	0.713671	0.812554	0.354692	0.650871	0.945654	0.701592	0.696871	3.55928	2.5606	4.13148	2.13028	1.6289	2.25048	1.28258	1.152	1.71978	1.27638	1.0336	1.25709	24.3422	26.4512	19.7567	24.5342	31.7456	20.3127
0.0354536	-0.0195464	-0.0931464	-0.119646	-0.0141464	-0.119646	0.0146536	0.00925357	0.362254	0.304192	0.619971	0.246554	0.396892	0.504971	11.3872	5.99066	6.24028	6.706	3.42333	18.2947	0.784454	0.451892	0.452271	0.547254	0.645292	0.689071	0.718854	0.356892	0.608471	0.425054	0.571792	0.650271	2.84168	2.0674	2.97208	0.688977	1.6333	1.78659	1.67288	1.3169	1.80749	1.01898	1.0085	1.38698	23.8062	24.9424	21.0927	16.9214	29.9856	20.3359
0.172954	-0.0232464	0.0809536	0.122854	-0.0539464	0	0.0196536	0.0544536	0.556754	0.264992	0.596671	0.240454	0.140692	0.488871	10.3328	6.12186	6.27428	5.9344	3.41493	14.4611	0.685053	0.478692	0.472171	0.603354	0.515292	0.709571	0.675254	0.402292	0.587071	0.345554	0.462592	0.545371	2.77648	2.1868	3.42118	1.81628	1.5203	1.73518	1.30238	1.1066	1.68708	1.28538	0.8018	1.22178	21.3214	22.384	23.0087	21.3742	25.7456	20.3071
0.135854	0.0905536	0.110054	0.0440536	0.0494536	-0.0856077	0	0	0.493754	0.463292	0.543871	0.299454	0.337692	0.275071	9.0112	6.53386	6.04308	5.6296	3.63853	13.0355	0.579454	0.592792	0.683071	0.325754	0.719192	0.713471	0.386654	0.470992	0.631071	0.264354	0.537992	0.673071	2.77508	2.2931	2.81229	1.49918	1.3208	1.79499	1.68928	1.4868	1.67189	1.10618	1.0119	1.45999	16.3646	23.6176	25.3967	19.0078	23.6096	25.0903
-0.0856077	0.341392	-0.0856077	-0.0856077	-0.0856077	0.0258923	-0.0856077	0.0253923	0.269554	0.354392	0.330371	0.307354	0.447692	0.441571	8.3776	5.61946	6.50908	5.8352	3.35933	13.2479	0.383954	0.567292	0.409971	0.465054	0.779992	0.672071	0.372454	0.474092	0.377471	0.322854	0.630192	0.645771	2.74148	2.0003	2.93409	1.61898	1.2664	1.81368	1.39088	1.2684	1.46378	1.10048	0.9347	1.15848	15.555	24.7264	24.3743	15.515	25.1104	28.1399
0.0268923	-0.0355077	0.0034923	-0.0856077	-0.0856077	-0.0856077	0.192192	0.0795923	0.403354	0.482392	0.395571	0.307254	0.477792	0.488271	12.1336	6.52426	6.01908	5.3812	3.26013	12.0871	0.556354	0.465192	0.364971	0.276654	0.495192	0.674571	0.637454	0.354292	0.381671	0.141154	0.638192	0.630171	2.82828	1.8519	2.81349	2.05348	1.174	1.81848	1.51528	1.1593	1.66318	0.952177	1.0486	1.19019	14.7822	24.7312	21.8527	14.7534	25.9184	23.4535
0.170692	0.115392	-0.0548077	0.120992	0.0167923	-0.0856077	-0.0856077	-0.0856077	0.356654	0.292192	0.573071	0.148354	0.182492	0.463471	12.1632	6.72266	5.78308	7.154	2.78053	19.8595	0.587654	0.514692	0.583871	0.479254	0.475692	0.673771	0.540953	0.447992	0.591971	0.191654	0.569592	0.654071	2.52748	1.9518	3.19868	-0.00692326	1.3532	1.91138	1.23558	0.9222	1.49588	1.08598	0.8948	1.25558	14.7438	27.4416	19.9911	15.0734	25.5408	23.5599
-0.0856077	-0.0856077	0.0319923	0.169892	0.139592	-0.090129	-0.0856077	0.100692	0.335754	0.455592	0.478471	0.272554	0.370992	0.395771	8.7872	6.10026	5.31348	6.5252	2.40813	14.4535	0.538754	0.429892	0.593271	0.481554	0.664892	0.589771	0.551154	0.400592	0.527671	0.323254	0.535492	0.530971	2.60498	2.0135	3.24208	1.35518	1.0848	1.82608	1.33808	1.1939	1.54469	0.922677	0.8955	1.12668	18.1758	27.8416	20.1407	19.1374	31.0432	21.3087
0.109892	-0.0856077	-0.090129	-0.0856077	-0.0856077	-0.059829	-0.0856077	-0.0254077
-0.090129	-0.090129	0.020571	0.086971	-0.090129	0.085371	0.083871	0.132971
0.098571	0.036471	0.037771	0.070471	0.035771	-0.090129	0.019671	0.023771
0.155871	-0.090129	-0.063929	0.083171	0.014571	-0.00692326	-0.018129	0.064571
0.028271	-0.00692326	-0.00692326	-0.00692326	-0.090129	-0.00692326	-0.00692326	-0.090129
-0.00692326	-0.00692326	-0.00692326	-0.00692326	-0.00692326	-0.00692326	-0.00692326	-0.00692326
-0.00692326	-0.00692326	-0.00692326	-0.00692326	-0.00692326	-0.00692326	-0.00692326	-0.00692326
-0.00692326	-0.00692326	-0.00692326	-0.00692326	-0.00692326	-0.00692326	-0.00692326	-0.00692326
-0.00692326	-0.00692326	0.290777	-0.00692326	-0.00692326	-0.197	-0.00692326	-0.00692326
-0.00692326	0.2404	0.1644	0.0914	-0.00692326	0.159	0.1266	-0.00692326
0.0076	0.0714	0.0936	0.2471	0.28	0.0377	0.0456	-0.197
-0.197	0.1506	0.2845	-0.197	0.1969	-0.197	-0.197	0.0607
0.3487	0.043	0.1855	0.1724	0.0913	-0.197	-0.197	-0.197
0.1487	0.0254	-0.066	-0.197	0.2807	-0.197	0.1242	-0.197
0.0797	-0.197	-0.197	-0.197	-0.197	-0.057815	-0.197	-0.197
-0.0061	-0.057815	-0.057815	-0.057815	0.0607	-0.057815	-0.057815	-0.197
-0.057815	-0.057815	-0.057815	-0.057815	-0.057815	-0.057815	-0.057815	-0.057815
-0.057815	0.091485	-0.057815	0.142985	-0.057815	0.050685	-0.057815	0.220785
0.050785	0.018385	0.093485	-0.057815	-0.057815	0.007985	-0.057815	0.158685
0.049985	0.177285	0.003385	0.161185	-0.057815	-0.057815	-0.057815	0.009885
0.086485	-0.057815	0.180985	-0.057815	0.161085	-0.057815	-0.057815	0.069685
0.113485	0.105785	-0.057815	-0.057815	0.067985		-0.057815	-0.057815
-0.057815		-0.057815		-0.057815		-0.057815	0.174485
-0.057815				-0.057815
Bickenbach WWTP
								Spring																								Fall
NK								US						MT						BT						DS						US						MT						BT
0.0476536	5.35726e-05	-0.0919464	-0.00414643	-0.0895464	-0.119646	-0.119646	-0.119646	0.371354	0.125492	0.233271	0.254954	0.333192	0.243971	8.2836	6.14266	3.17534	19.364	7.07626	17.3419	0.781654	0.452392	0.586471	0.993754	0.563192	0.813771	0.688854	0.352492	0.754771	0.762054	0.311992	0.601271	0.433877	0.5901	0.378985	0.674177	0.8604	0.803885	12.4859	16.1312	14.2738	39.443	37.5968	31.8439	1.35688	1.1418	1.41439	2.03318	1.5756	1.80479
0.0354536	-0.0195464	-0.0931464	-0.119646	-0.0141464	-0.119646	0.0146536	0.00925357	0.334954	0.205592	0.319371	0.141454	0.210392	0.268071	7.6542	5.66366	3.55994	20.8608	9.40826	16.3051	0.878653	0.740392	0.853971	0.601353	0.528592	0.723571	0.504054	0.410292	0.698971	0.398554	0.378092	0.594471	0.0590767	0.4872	0.349285	0.688177	0.7488	0.768585	14.3275	14.2716	11.6822	26.2382	32.5968	29.6991	1.26228	1.1355	1.31919	1.63568	1.5081	2.27278
0.172954	-0.0232464	0.0809536	0.122854	-0.0539464	0	0.0196536	0.0544536	0.213354	0.217392	0.324071	-0.0317464	0.157692	0.243771	7.4156	5.48526	2.74114	20.2856	9.22826	12.4603	0.547254	0.721892	0.878671	0.351754	0.572492	0.713471	0.186054	0.512792	0.702671	0.121554	0.461692	0.540071	-0.00692326	0.4494	0.420185	0.845377	0.737	0.777685	13.8799	12.3532	13.1206	32.4414	30.5616	27.1151	1.03868	0.9314	1.37529	1.94048	1.5166	1.92688
0.135854	0.0905536	0.110054	0.0440536	0.0494536	-0.0856077	0	0	0.147654	0.191892	0.331871	0.108454	0.130492	0.245471	6.5788	4.87146	3.52174	19.9928	9.55386	10.4103	0.493553	0.437792	0.804371	0.481154	0.750092	0.718571	0.406154	0.279492	0.703971	0.523554	0.372092	0.531071	0.367977	0.4308	0.338885	0.636877	0.6081	0.824085	13.6591	13.5128	13.3576	26.3566	29.216	34.2855	1.06788	1.1027	1.03099	1.44948	1.2684	2.01648
-0.0856077	0.341392	-0.0856077	-0.0856077	-0.0856077	0.0258923	-0.0856077	0.0253923	0.0900536	0.184492	0.135771	0.122754	0.307892	0.210871	5.5414	4.13126	3.10814	13.9664	6.71946	14.2035	0.397753	0.622492	0.740271	0.434154	0.443792	0.483371	0.306554	0.555992	0.684771	0.204954	0.370792	0.335971	-0.00692326	0.4688	0.371785	0.747577	0.6531	0.786185	13.3607	15.1868	14.3086	30.8878	32.8	38.5199	1.01088	0.9125	1.28988	1.60188	1.2193	2.31238
0.0268923	-0.0355077	0.0034923	-0.0856077	-0.0856077	-0.0856077	0.192192	0.0795923	0.248354	0.198292	0.239071	-0.119646	0.232792	0.218571	5.484	4.09046	3.31454	19.7496	10.0523	13.4355	0.739753	0.700192	0.769071	0.309954	0.722492	0.652371	0.529254	0.543092	0.676871	0.233654	0.454192	0.531071	-0.00692326	0.3049	0.337085	0.472177	0.6611	0.760385	8.88234	14.482	14.2996	24.8222	34.576	29.4175	0.987377	1.0231	1.26418	0.890477	1.1393	1.93908
0.170692	0.115392	-0.0548077	0.120992	0.0167923	-0.0856077	-0.0856077	-0.0856077	0.117654	0.142992	0.241871	-0.0460464	0.134392	0.147671	9.1594	6.84046	3.27374	21.0448	10.0555	13.5951	0.492853	0.593092	0.793271	0.563454	0.443392	0.668871	0.370754	0.425192	0.662971	0.402854	0.310692	0.490071	-0.00692326	0.2264	0.235885	0.669377	0.5559	0.749185	10.6751	15.566	13.1166	21.8702	32.36	31.5015	0.971277	0.9449	1.19059	1.57198	1.0748	2.18798
-0.0856077	-0.0856077	0.0319923	0.169892	0.139592	-0.090129	-0.0856077	0.100692	0.260154	0.158792	0.227971	-0.00974643	0.218492	0.155371	7.2942	5.38986	2.55394	13.64	6.72586	12.2575	0.738854	0.615392	0.462071	0.598854	0.553992	0.625171	0.580553	0.474392	0.391471	0.525954	0.361992	0.385571	-0.00692326	0.2237	0.211785	0.557877	0.5328	0.767885	11.2435	15.4716	13.586	28.5422	40.0288	27.7863	0.897077	0.8962	1.12379	1.42438	1.0453	2.26639
0.109892	-0.0856077	-0.090129	-0.0856077	-0.0856077	-0.059829	-0.0856077	-0.0254077
-0.090129	-0.090129	0.020571	0.086971	-0.090129	0.085371	0.083871	0.132971
0.098571	0.036471	0.037771	0.070471	0.035771	-0.090129	0.019671	0.023771
0.155871	-0.090129	-0.063929	0.083171	0.014571	-0.00692326	-0.018129	0.064571
0.028271	-0.00692326	-0.00692326	-0.00692326	-0.090129	-0.00692326	-0.00692326	-0.090129
-0.00692326	-0.00692326	-0.00692326	-0.00692326	-0.00692326	-0.00692326	-0.00692326	-0.00692326
-0.00692326	-0.00692326	-0.00692326	-0.00692326	-0.00692326	-0.00692326	-0.00692326	-0.00692326
-0.00692326	-0.00692326	-0.00692326	-0.00692326	-0.00692326	-0.00692326	-0.00692326	-0.00692326
-0.00692326	-0.00692326	0.290777	-0.00692326	-0.00692326	-0.197	-0.00692326	-0.00692326
-0.00692326	0.2404	0.1644	0.0914	-0.00692326	0.159	0.1266	-0.00692326
0.0076	0.0714	0.0936	0.2471	0.28	0.0377	0.0456	-0.197
-0.197	0.1506	0.2845	-0.197	0.1969	-0.197	-0.197	0.0607
0.3487	0.043	0.1855	0.1724	0.0913	-0.197	-0.197	-0.197
0.1487	0.0254	-0.066	-0.197	0.2807	-0.197	0.1242	-0.197
0.0797	-0.197	-0.197	-0.197	-0.197	-0.057815	-0.197	-0.197
-0.0061	-0.057815	-0.057815	-0.057815	0.0607	-0.057815	-0.057815	-0.197
-0.057815	-0.057815	-0.057815	-0.057815	-0.057815	-0.057815	-0.057815	-0.057815
-0.057815	0.091485	-0.057815	0.142985	-0.057815	0.050685	-0.057815	0.220785
0.050785	0.018385	0.093485	-0.057815	-0.057815	0.007985	-0.057815	0.158685
0.049985	0.177285	0.003385	0.161185	-0.057815	-0.057815	-0.057815	0.009885
0.086485	-0.057815	0.180985	-0.057815	0.161085	-0.057815	-0.057815	0.069685
0.113485	0.105785	-0.057815	-0.057815	0.067985		-0.057815	-0.057815
-0.057815		-0.057815		-0.057815		-0.057815	0.174485
-0.057815				-0.057815
[truncated: 12 more columns]

## Sheet: Figure 4
Antiestrogenic activity in the Yeast Anti-Estrogen Screen (YAES) in ng OHT-EQ/L
Mörfelden Walldorf WWTP
								Spring								Fall
NK								US		MT		BT		DS		BT-L				US				MT				BT				DS
-0.5056	-0.5056	-0.5056	-0.5056	-0.5056	-0.5056	-0.5056	0.098691	3.59305	0.126555	270.678	118.73	2.40045	-0.1408	3.59792	1.01111	1.32396	8.50812	2.23886	-0.489652	3.2439	-1.5968	0.338042	0.251077	17.3393	31.852	49.7285	27.7084	2.26136	15.6277	-0.4272	0.141789	3.58151	2.28483	5.01851	1.17157
-0.1408	-0.1408	-0.1408	-0.1408	-0.1408	-0.0575716	-0.114086	-0.1408	4.02136	0.243685	106.539	48.1395	3.48707	0.881769	4.30524	1.26634	1.74742	4.18308	-0.11789	-0.0960281	1.98437	-1.5968	0.0135709	0.240603	16.1677	46.6738	38.9998	29.0052	2.77061	11.3731	-0.4272	0.150334	2.72132	-1.5968	0.318508	1.83916
-0.5056	-0.5056	-0.5056	-0.5056	-0.5056	-0.5056	-0.5056	-0.5056	4.14993	0.83774	88.0097	77.3136	4.80443	0.544601	4.48957	0.82629	2.54972	20.5294	-0.0612813	0.630674	3.28814	0.421119	0.619316	-0.459721	26.2917	68.5569	61.8422	12.7001	3.8156	28.8215	-0.4272	0.822764	3.31914	7.84078	1.34743	1.88285
-0.1408	-0.1408	-0.1408	-0.1408	0.292153	0.861905	1.33842	-0.1408	5.53723	0.985745	178.035	335.373	5.38919	0.839967	5.26813	0.913957	3.32695	9.35116	0.57312	1.48523	2.8869	1.38062	1.53431	-0.151391	22.381	115.747	63.6161	25.6516	4.0387	42.5263	1.46169	-0.0542851	-0.328	0.986471	2.97317	2.63539
-0.219843	-0.5056	0.477457	0.258793	-0.250276	-0.5056	1.49362	0.420586	4.10606	1.33396	142.287	102.399	4.17328	0.86497	3.57935	0.528521	2.90962	28.6718	3.43591	0.231572	3.74504	11.5571	1.39969	-0.416907	15.4265	54.5138	67.3495	11.5555	4.55339	63.8199	0.968224	-0.321884	4.88795	11.7849	5.79022	0.279477
-0.1408	-0.1408	0.0476854	-0.0672579	-0.1408	0.174821	-0.0636125	-0.1408	3.68908	0.887583	79.6727	66.1169	2.91462	-0.00171243	3.33154	1.2683	2.73021	34.2803	0.353772	0.293116	2.53593	26.0678	1.02654	0.116377	17.3033	125.835	56.5818	19.4626	4.84524	19.4827	0.775454	-0.65411	4.0667	10.7001	4.85013	1.50125
0.256069	0.485479	0.67165	-0.350119	-0.5056	0.693777	0.554477	0.949345	1.77792	0.689942	114.264	85.0998	5.86024	1.35691	2.35996	1.46836	3.78959	44.3331	0.567804	0.622415	2.21235	15.3687	1.22277	-0.485978	18.3806	114.506	90.4222	14.0758	5.27849	45.8843	-0.38625	-0.292831	5.37368	17.9128	2.9101	2.47466
-0.1408	-0.0850371	0.105616	-0.1408	-0.1408	0.225187	0.0355238	-0.1408	3.18641	0.671482	50.1331	337.454	2.6919	1.18723	2.30515	0.830289	3.49212	4.30591	4.67143	0.5073	1.95174	1.55501	1.46169	0.627049	19.66	50.7108	31.5266	21.6285	3.36518	17.1519	0.154466	0.781269	3.37258	5.46891	3.7376	4.6693
0.0522193	0.373464	0.760828	0.0277865	-0.5056	1.04543	0.543655	1.28776
-0.328	-1.04343	0.237148	-1.5968	0.223812	0.274211	-0.4272
-0.328	-1.5968	-0.328	-0.320031	-0.226615	-1.5968	-0.4272
-0.328	-1.5968	0.350924	-0.128581	-0.328	-0.0470774	-0.4272
-0.328	-1.5968	-0.328	0.256138	-0.328	1.63815	-0.4272
0.297983	-1.5968	0.426395	-1.16178	0.370061	-0.640248	0.0437291
-0.328	-1.5968	0.890665	4.38368	0.0847715	7.42396	-0.4272
1.00233	-1.5968	-0.328	4.07147	-0.0307807	1.70758	-0.406753
-0.328	-1.5968	-0.328	-0.903921	0.304722	-1.14423	-0.0540421
-0.15476	-0.776	-0.4272	-0.776	-0.246025	-0.776
-0.4272	-0.776	-0.4272	-0.776	-0.0503161	-0.776
0.324793	-0.776	-0.4272	-0.776	0.424166	-0.776
-0.329728	-0.776	-0.4272	-0.776	0.601594	-0.776
0.488954	-0.405273	-0.4272	-0.776	1.12606	-0.776
0.347118	4.91706	-0.4272	-0.535059	0.263692	-0.776
0.299559	1.08976	-0.180355	-0.517687	0.99556	-0.776
0.853623	8.87726	0.429597	-0.222734	0.338593	-0.776
Bickenbach
								Spring								Fall
NK								US		MT		BT		DS		US				MT				BT				DS
-0.316	-0.316	-0.316	-0.316	-0.316	-0.316	-0.316	0.0616819	1.46275	0.100364	25.4788	11.1701	5.38564	0.904149	2.10161	-0.0871282	0.763767	0.371767	-0.267	-0.485	6.89446	7.42858	75.7261	33.8773		1.04992	-0.267	1.9173	-0.254186	1.40955	1.39929	1.46536
-0.088	-0.088	-0.088	-0.088	-0.088	-0.0359823	-0.0713037	-0.088	1.63725	0.1021	35.9072	24.2024	5.82799	2.88823	0.742537	0.1181	-0.00502607	0.94384	-0.267	0.082732	17.4481	14.2501	99.759	45.6552	-0.391817	1.00759	0.683355	3.02003	0.7359	1.40347	-0.0736814	1.22957
-0.316	-0.316	-0.316	-0.316	-0.316	-0.316	-0.316	-0.316	1.86078	-0.088	30.2067	19.7204	4.13172	2.14592	2.14702	0.725195	-0.308692	1.15579	-0.267	-0.455603	13.0366	18.4262	62.2344	29.0146	-0.208005	1.28434	8.06518	3.08146	0.859874	1.96629	-0.0383008	0.477057
-0.088	-0.088	-0.088	-0.088	0.182595	0.538691	0.836514	-0.088	2.38108	0.140531	38.8113	30.2868	4.99013	2.3029	3.17034	0.775711	1.0751	1.60092	-0.107472	-0.342046	15.9972	13.6426	88.5309	39.7738	0.936263	1.61967	6.45633	4.11433	1.30215	1.89643	0.3582	0.633113
-0.137402	-0.316	0.298411	0.161745	-0.156422	-0.316	0.933516	0.262866	2.05359	0.194202	24.1427	23.1472	5.69371	2.42773	2.45227	0.780604	1.02529	1.35859	1.83658	-0.380789	16.9677	19.2512	85.4342	17.2939	0.608819	1.43355	5.57592	0.559806	0.583389	1.24543	2.14744	0.710646
-0.088	-0.088	0.0298034	-0.0420362	-0.088	0.109263	-0.0397578	-0.088	2.21373	0.0191219	65.2699	37.8407	7.98532	2.23852	2.01561	1.37486	1.44444	1.66927	0.488819	-0.452558	15.2342	18.7398	31.3263	34.8213	1.49039	2.07056	6.28487	0.258463	1.97927	1.63757	0.221107	2.10974
0.160043	0.303424	0.419781	-0.218824	-0.316	0.433611	0.346548	0.59334	2.98483	0.365691	58.8631	42.0743	6.65694	1.71012	3.02488	1.06161	1.23887	1.87278	0.1761	-0.412397	18.5536	16.3905	62.275	38.7451	1.16416	1.94702	1.97547	-0.0179676	1.45509	2.15215	0.354877	1.59328
-0.088	-0.0531481	0.0660097	-0.088	-0.088	0.140742	0.0222024	-0.088	1.55769	0.353905	36.1695	68.7204	1.77426	1.64281	1.44546	0.740672	1.23135	0.776134	0.386744	0.52116	13.311	13.5293	45.9642	32.3107	1.22941	0.71316	3.31953	-0.0267886	2.04796	0.887959	2.91964	1.28612
0.0326371	0.233415	0.475517	0.0173666	-0.316	0.653392	0.339784	0.804851
-0.205	-0.652144	0.148217	-0.998	0.139883	0.171382	-0.267
-0.205	-0.998	-0.205	-0.200019	-0.141634	-0.998	-0.267
-0.205	-0.998	0.219328	-0.0803633	-0.205	-0.0294234	-0.267
-0.205	-0.998	-0.205	0.160086	-0.205	1.02384	-0.267
0.18624	-0.998	0.266497	-0.726111	0.231288	-0.400155	0.0273307
-0.205	-0.998	0.556666	2.7398	0.0529822	4.63997	-0.267
0.626456	-0.998	-0.205	2.54467	-0.0192379	1.06723	-0.25422
-0.205	-0.998	-0.205	-0.564951	0.190451	-0.715143	-0.0337763
-0.096725	-0.485	-0.267	-0.485	-0.153766	-0.485
-0.267	-0.485	-0.267	-0.485	-0.0314476	-0.485
0.202995	-0.485	-0.267	-0.485	0.265104	-0.485
-0.20608	-0.485	-0.267	-0.485	0.375996	-0.485
0.305596	-0.253295	-0.267	-0.485	0.703786	-0.485
0.216949	3.07316	-0.267	-0.334412	0.164807	-0.485
0.187224	0.681098	-0.112722	-0.323554	0.622225	-0.485
0.533515	5.54829	0.268498	-0.139209	0.211621	-0.485

## Sheet: Figure 5
Dioxin-like activity in the Yeast Dioxin Screnn (YDS) as ng β-NT-EQ/L
Mörfelden Walldorf
								Spring																								Fall
NK								US						MT						BT						DS						BT-L						US						MT
-10.331	-10.331	-10.331	4.09837	17.7758	-10.331	-10.331	-10.331	236.353	258.735	332.378	303.622	337.245	323.628	1916.19	843.863	2140.24	no measurements due to cytotoxicity			358.582	398.468	515.443	520.334	680.998	652.432	360.527	330.443	387.768	432.228	587.603	470.44	488.165	287.358	509.994	352.638	314.546	188.356	350.663	177.318	193.359	434.228	76.5195	137.972	681.75	375.066	1551.01	no measurements due to cytotoxicity
-1.74263	-10.331	-8.17353	35.4006	34.8671	-10.331	-10.331	-10.331	198.865	245.374	380.956	397.093	355.996	345.918	1495.01	345.128	1502.14				320.863	425.143	515.566	460.169	731.823	734.418	265.246	322.546	407.73	608.278	556.473	511.416	466.536	190.759	248.521	383.975	144.542	402.858	462.374	184.683	325.494	200.906	56.5059	198.405	1683.94	1003.27	1092.67
-10.331	-10.331	-10.331	7.25807	37.4533	-10.331	38.8295	-10.331	373.428	252.853	458.428	450.199	354.073	530.566	2380.13	2071.93	2049.48				555.862	460.553	871.465	701.555	753.639	1163.7	478.19	349.901	647.725	543.347	556.172	691.966	412.606	283.437	317.156	339.794	140.308	422.561	524.677	169.101	481.008	210.372	63.7379	253.24	1487.58	1106.91	957.139
14.7812	-10.331	-7.68773	4.80377	19.6187	-10.331	-10.331	-10.331	215.981	283.398	685.316	505.261	566.689	613.856	2024.4	740.93	1862.11				342.59	444.182	831.486	614.98	785.153	1181.08	296.613	347.533	631.717	514.068	555.606	784.963	596.768	384.892	351.148	574.49	140.111	476.94	457.635	333.841	310.698	346.653	189.214	201.257	2051.14	1041.7	490.046
-10.331	-10.331	11.4742	-10.331	14.5031	32.0859	-10.331	-10.331	218.577	476.109	716.534	454.229	749.441	728.503	2362	583.968	1380.03				387.293	438.345	783.142	897.41	758.709	1140.16	270.341	415.531	503.189	650.66	642.732	788.223	580.765	408.625	275.836	588.332	215.846	267.115	722.508	245.647	238.97	367.212	172.67	106.451	1993.48	1108.53	528.408
-10.331	-5.67903	-10.331	-13.659	-10.331	-13.659	-10.331	39.6024	200.651	301.471	748.59	557.659	389.759	495.421		624.144	920.071				353.852	435.531	1305.49	856.506	702.567	1001.84	238.78	336.805	593.71	766.102	588.878	475.615	599.948	227.541	524.169	498.258	231.726	266.606	413.548	232.291	396.893	333.988	128.705	236.671	1511.46	673.879	1343.6
-13.659	-13.659	-13.659	49.1366	52.132	-13.659	-13.659	-13.659	213.078	272.241	640.615	573.226	362.673	294.935		2074.56	3168.35				312.054	443.543	1000.77	1028.7	654.032	776.6	254.929	339.69	810.576	1053.16	538.556	692.128	750.156	352.419	310.126	484.289	256.951	457.073	373.048	251.245	222.315	321.841	164.163	124.775	659.405	1254.87	1297.24
-13.659	16.9432	-13.659	-12.5038	49.3145	-13.659	-13.659	-13.659	217.413	315.325	628.191	305.053	405.45	322.977		1362.22	2697.09				415.033	499.233	898.094	651.612	859.249	884.192	252.934	388.252	694.487	486.848	554.396	828.646	492.683	272.615	521.356	310.713	156.008	196.05	404.05	301.577	642.359	231.139	62.9004	105.208	783.878	196.213	1546.42
-13.659	-13.659	41.0442	1.0663	-13.659	-18.8686	-18.8686	-13.659
30.7346	-13.659	-13.659	-18.8686	31.6534	-18.8686	-18.8686	42.3538
11.4083	-18.8686	-18.8686	-16.612	-18.8686	71.2828	102.657	-18.8686
30.4189	-18.8686	-7.98189	114.754	-18.8686	-18.8686	-18.8686	-18.8686
-18.8686	-18.8686	73.5973	-14.621	9.5368	-18.8686	-18.8686	-18.8686
-18.8686	2.93451	15.8657	-18.8686	-18.8686	0.541707	21.6797	13.5363
-18.8686	-14.57	7.027	0.661307	-7.63839	5.95011	-7.63839	5.26511
-7.63839	-7.63839	-7.63839	-0.622093	-6.51819	0.113406	-7.63839	-6.60759
25.0983	38.1065	6.72851	-7.63839	3.18311	-5.60271	-2.86309	-7.63839
0.254407	-7.63839	8.32791	-5.60271	-7.63839	-5.60271	-5.60271	11.1647
-7.63839	-7.63839	-7.63839	-5.60271	-5.60271	0.190894	27.8838	6.35839
-5.60271	-5.60271	-5.60271	-5.60271	10.4329	-5.60271	-0.827407	-5.60271
-2.98301	-5.60271	28.3595	-5.60271	2.39609	-5.60271	-5.60271	-5.60271
-5.60271	-5.20021	-5.60271	15.2022	-5.60271	-1.99191	-5.60271	-5.60271
5.85299	-5.60271	-4.16381	-2.65611	-1.77471	45.7187	-18.8796	-18.8796
-5.60271	9.39449	4.20919	-18.8796	-1.15201	-18.8796	-18.8796	-18.8796
6.66669	15.8467	11.2556	-18.8796	79.3883	6.34517	1.62707	-18.8796
1.73217	-18.8796	-18.8796	-18.8796	41.8027	-18.8796	-18.8796	25.1774
11.1538	-18.8796	-18.8796	-18.8796	51.3445	-18.8796	13.7265	-18.8796
-18.8796	66.8366	23.7299	62.7903	-3.68573	-18.8796	-18.8796	-18.8796
-18.8796	-12.2745	25.2877	16.1277	-18.8796	157.519	-18.8796	-18.8796
-18.8796	92.8311	-18.8796	-18.8796	-18.8796	-18.8796	-18.8796	-18.8796
-18.8796	-17.6326	-18.8796	15.8067	-18.8796	40.8049	-18.8796	-18.8796
-18.8796	-18.8796	-18.8796	-9.63005	100.715	8.97885	7.14815	-11.4136
10.7443	-18.8796	9.16917	-5.71275	-18.8796	32.8126	-4.82245	-11.4136
-18.8796	39.4096	-18.8796	17.716	37.6848	0.963649	49.0692	30.368
26.364	8.40375	13.1432	6.08745	-7.92365	31.3875	-11.4136	-11.4136
20.9759	-6.64205	-6.73175	-11.4136	50.4962	-11.4136	48.9297	-10.9654
-11.4136	2.05845	-11.4136	-11.4136	-1.68475	-11.4136	-11.4136	-11.4136
-11.4136	-11.4136	-11.4136	-11.4136	-11.4136	-11.4136	-11.4136	19.0443
-9.52305	-11.4136	-11.4136	-11.4136	-11.4136	-11.4136	-11.4136	28.1617
-11.4136	-11.4136	-11.4136	39.5558	-11.4136	-9.51345	-11.4136	-11.4136
-3.22165	-11.4136	-11.4136	18.8148	-11.4136	41.2478	-9.51345	-9.51345
-11.4136	-11.4136	-11.4136	-9.51345	1.93775	-9.51345	-9.51345	-9.51345
-11.4136	13.6434	-11.4136	-9.51345	4.23375	6.85495	-9.51345	35.8638
-4.84725	-9.51345	-9.51345	40.5087	-9.51345	31.7187	-9.51345	-9.51345
-8.12105	10.4543	10.5889	-9.51345	-9.51345	-9.51345	-9.51345	84.3312
-9.51345	-9.51345	-9.51345		-9.51345			-9.51345
-9.51345	-9.51345	-9.51345		-9.51345
-9.51345	22.6253	-9.51345
-0.85885	-9.51345	-9.51345
Bickenbach
								Spring																								Fall
NK								US						MT						BT						DS						US						MT						BT
-10.331	-10.331	-10.331	4.09837	17.7758	-10.331	-10.331	-10.331	57.7185	57.1656	52.1072	99.5593	73.0307	26.6918	no measurements due to cytotoxicity						497.478	565.018	599.468	830.304	719.622	632.898	329.822	357.331	394.35	392.734	393.195	345.625	187.723	59.1576	51.6694	163.121	22.7105	27.9897	no measurements due to cytotoxicity						555.148	399.197	644.968	548.398	321.606	275.262
-1.74263	-10.331	-8.17353	35.4006	34.8671	-10.331	-10.331	-10.331	-0.0867279	29.672	32.852	29.3847	41.9112	20.0243							434.47	511.116	568.081	544.575	643.237	619.374	295.407	355.993	408.501	246.021	356.556	329.88	230.74	77.1471	67.4806	212.557	3.93025	67.5684							484.186	349.7	348.911	548.845	287.313	447.678
-10.331	-10.331	-10.331	7.25807	37.4533	-10.331	38.8295	-10.331	132.115	70.9034	168.866	46.1158	49.3158	13.6056							664.641	647.081	729.265	786.969	611.247	956.39	282.548	617.576	503.673	301.2	368.287	323.918	208.458	178.176	64.4179	53.7264	7.35385	173.028							414.226	544.538	406.232	366.604	284.501	609.576
14.7812	-10.331	-7.68773	4.80377	19.6187	-10.331	-10.331	-10.331	-10.331	22.5235	184.223	32.4331	20.0729	35.4997							656.275	548.543	986.73	561.039	663.192	891.517	318.453	322.823	629.087	258.885	323.523	328.203	107.874	215.971	144.981	103.074	7.39905	122.548							447.253	592.078	669.504	540.134	356.981	517.481
-10.331	-10.331	11.4742	-10.331	14.5031	32.0859	-10.331	-10.331	7.20237	23.3231	109.729	27.4037	34.1306	20.2843							454.195	572.659	908.931	603.269	670.871	859.247	310.535	320.397	540.925	274.141	506.263	345.596	278.666	62.5868	62.315	147.885	-0.368051	96.92							668.434	680.53	415.483	581.601	389.207	444.019
-10.331	-5.67903	-10.331	-13.659	-10.331	-13.659	-10.331	39.6024	-5.45823	21.1635	164.662	32.7853	168.674	17.1171							716.355	509.868	992.237	515.25	1001.07	635.389	280.602	296.95	552.757	234.296	520.989	202.157	71.3611	37.2835	78.3315	155.701	22.5927	104.885							429.788	311.189	312.839	422.617	278.628	289.085
-13.659	-13.659	-13.659	49.1366	52.132	-13.659	-13.659	-13.659	-8.29493	6.9661	259.883	13.1509	25.7629	136.683							451.167	535.056	1559.18	511.2	650.744	851.835	272.97	304.555	1105.41	238.513	358.328	479.454	226.203	111.093	55.0763	192.043	81.7829	61.1024							388.157	281.284	392.763	513.437		482.849
-13.659	16.9432	-13.659	-12.5038	49.3145	-13.659	-13.659	-13.659	82.9879	40.9032	173.48	23.4177	30.7422	63.0054							641.109	562.558	1004.88	542.551	680.568	737.799	321.776	340.209	590.873	263.048	361.907	312.365	72.6272	50.2597	155.668	136.264	-2.21475	9.84405							483.468	275.464	766.139	563.183		346.237
-13.659	-13.659	41.0442	1.0663	-13.659	-18.8686	-18.8686	-13.659
30.7346	-13.659	-13.659	-18.8686	31.6534	-18.8686	-18.8686	42.3538
11.4083	-18.8686	-18.8686	-16.612	-18.8686	71.2828	102.657	-18.8686
30.4189	-18.8686	-7.98189	114.754	-18.8686	-18.8686	-18.8686	-18.8686
-18.8686	-18.8686	73.5973	-14.621	9.5368	-18.8686	-18.8686	-18.8686
-18.8686	2.93451	15.8657	-18.8686	-18.8686	0.541707	21.6797	13.5363
-18.8686	-14.57	7.027	0.661307	-7.63839	5.95011	-7.63839	5.26511
-7.63839	-7.63839	-7.63839	-0.622093	-6.51819	0.113406	-7.63839	-6.60759
25.0983	38.1065	6.72851	-7.63839	3.18311	-5.60271	-2.86309	-7.63839
0.254407	-7.63839	8.32791	-5.60271	-7.63839	-5.60271	-5.60271	11.1647
-7.63839	-7.63839	-7.63839	-5.60271	-5.60271	0.190894	27.8838	6.35839
-5.60271	-5.60271	-5.60271	-5.60271	10.4329	-5.60271	-0.827407	-5.60271
-2.98301	-5.60271	28.3595	-5.60271	2.39609	-5.60271	-5.60271	-5.60271
-5.60271	-5.20021	-5.60271	15.2022	-5.60271	-1.99191	-5.60271	-5.60271
5.85299	-5.60271	-4.16381	-2.65611	-1.77471	45.7187	-18.8796	-18.8796
-5.60271	9.39449	4.20919	-18.8796	-1.15201	-18.8796	-18.8796	-18.8796
6.66669	15.8467	11.2556	-18.8796	79.3883	6.34517	1.62707	-18.8796
1.73217	-18.8796	-18.8796	-18.8796	41.8027	-18.8796	-18.8796	25.1774
11.1538	-18.8796	-18.8796	-18.8796	51.3445	-18.8796	13.7265	-18.8796
-18.8796	66.8366	23.7299	62.7903	-3.68573	-18.8796	-18.8796	-18.8796
-18.8796	-12.2745	25.2877	16.1277	-18.8796	157.519	-18.8796	-18.8796
-18.8796	92.8311	-18.8796	-18.8796	-18.8796	-18.8796	-18.8796	-18.8796
-18.8796	-17.6326	-18.8796	15.8067	-18.8796	40.8049	-18.8796	-18.8796
-18.8796	-18.8796	-18.8796	-9.63005	100.715	8.97885	7.14815	-11.4136
10.7443	-18.8796	9.16917	-5.71275	-18.8796	32.8126	-4.82245	-11.4136
-18.8796	39.4096	-18.8796	17.716	37.6848	0.963649	49.0692	30.368
26.364	8.40375	13.1432	6.08745	-7.92365	31.3875	-11.4136	-11.4136
20.9759	-6.64205	-6.73175	-11.4136	50.4962	-11.4136	48.9297	-10.9654
-11.4136	2.05845	-11.4136	-11.4136	-1.68475	-11.4136	-11.4136	-11.4136
-11.4136	-11.4136	-11.4136	-11.4136	-11.4136	-11.4136	-11.4136	19.0443
-9.52305	-11.4136	-11.4136	-11.4136	-11.4136	-11.4136	-11.4136	28.1617
-11.4136	-11.4136	-11.4136	39.5558	-11.4136	-9.51345	-11.4136	-11.4136
-3.22165	-11.4136	-11.4136	18.8148	-11.4136	41.2478	-9.51345	-9.51345
-11.4136	-11.4136	-11.4136	-9.51345	1.93775	-9.51345	-9.51345	-9.51345
-11.4136	13.6434	-11.4136	-9.51345	4.23375	6.85495	-9.51345	35.8638
-4.84725	-9.51345	-9.51345	40.5087	-9.51345	31.7187	-9.51345	-9.51345
-8.12105	10.4543	10.5889	-9.51345	-9.51345	-9.51345	-9.51345	84.3312
-9.51345	-9.51345	-9.51345		-9.51345			-9.51345
-9.51345	-9.51345	-9.51345		-9.51345
-9.51345	22.6253	-9.51345
-0.85885	-9.51345	-9.51345
[truncated: 12 more columns]

## Sheet: Figure 6
% Mortality of Gammarus fossarum
Mörfelden Walldorf
Spring		Fall
US	DS	US	DS
10	20	50	100
20	50	50	80
20	30	70	70
30	90	70	60
20	80	70	90
20	80	60	90
Bickenbach
Spring		Fall
US	DS	US	DS
10	0	40	30
20	30	20	40
10	20	40	10
0	40	30	60
10	60	30	80
0	60	50	60

## Sheet: Figure 7
% Mortality of Potamopyrgus antipodarum
Mörfelden Walldorf
Spring		Fall
US	DS	US	DS
10	0	0	50
0	0	10	10
0	0	0	0
0	0	10	60
0	0	0	100
10	0	0	90
Bickenbach
Spring		Fall
US	DS	US	DS
0	10	0	20
10	50	0	30
0	0	10	30
80	10	10	70
10	80	0	40
0	30	0	40

## Sheet: Figure 8
Mean number of embryos per female in Potamopyrgus antipodarum
Mörfelden Walldorf
Spring												Fall
US						DS						US						DS
Replicate 1	Replicate 2	Replicate 3	Replicate 4	Replicate 5	Replicate 6	Replicate 1	Replicate 2	Replicate 3	Replicate 4	Replicate 5	Replicate 6	Replicate 1	Replicate 2	Replicate 3	Replicate 4	Replicate 5	Replicate 6	Replicate 1	Replicate 2	Replicate 3	Replicate 4	Replicate 5	Replicate 6
11	0	10	1	13	14	22	18	20	23	25	17	18	28	18	4	15	3	5	5	5	7	25	14
15	8	8	7	19	13	19	16	20	16	12	19	10	11	14	20	24	17	6	2	5	5	12	0
16	3	15	23	13	12	17	5	11	0	21	8	14	3	17	26	15	5	5	6	8	5	21	0
3	11	19	23	7	15	19	17	18	20	21	10	4	14	14	5	0	2	8	8	0	4	21	0
13	8	8	18	13	12	17	19	17	16	23	5	26	2	14	15	6	12	4	7	0	0	23	0
20	11	10	15	9	21	13	4	8	15	15	11	21	4	15	7	5	10	0	11	2	0	15	0
18	8	15	7	16	5	16	0	24	12	11	11	19	18	20	6	19	3	0	0	6	0	11	0
13	9	7	18	22	21	0	14	18	21	6	17	19	6	22	5	0	10	0	5	14	0	6	0
8	16	22	14	11	5	16	8	22	35	12	1	20	12	15	0	1	0	0	3	0	0	12	0
0	9	4	0	4	1	11	0	17	30	20	17	15	0	0	0	0	7	0	0	8	0	20	0
Bickenbach
Spring												Fall
US						DS						US						DS
Replicate 1	Replicate 2	Replicate 3	Replicate 4	Replicate 5	Replicate 6	Replicate 1	Replicate 2	Replicate 3	Replicate 4	Replicate 5	Replicate 6	Replicate 1	Replicate 2	Replicate 3	Replicate 4	Replicate 5	Replicate 6	Replicate 1	Replicate 2	Replicate 3	Replicate 4	Replicate 5	Replicate 6
22	8	11	0	11	11	2	14	16	5	24	0	8	9	2	4	7	6	4	0	15	3	5	30
11	10	14	9	15	20	7	20	2	16	34	14	8	15	14	8	9	8	17	11	21	24	12	12
12	4	22	0	12	7	14	16	7	0	0	9	5	6	4	5	10	9	15	17	3	18	18	18
9	1	13	0	7	20	13	4	23	12	0	16	8	5	4	0	6	9	20	19	5	0	6	24
14	1	13	0	11	10	10	10	10	23	0	0	9	4	7	8	4		19	16	6	0	20	14
10	11	9	0	1	8	9	0	11	26	0	6	15	14	5	14	7	5	19	22	20	0	17	17
20	1	16	0	6	9	7	0	15	23	0	20	5	10	0	12	10	17	32	21	3	0	0	0
16	7	10	0	10	1	15	0	21	10	0	0	2	2	5	2	6	7	9	0	3	0	0	0
13	13	3	0	2	0	10	0	11	18	0	0	11	15	2	12	8	10	0	0	0	0	0	0
15	0	17	0	1	7	0	0	7	0	0	0	0	4	0	0	9	12	0	0	0	0	0	0
